# Supplementary material for: Electrophysiology of hiPSC-Cardiomyocytes Co-Cultured with HEK Cells Expressing the Inward Rectifier Channel
Source: Int J Mol Sci. 2021 Jun 21;22(12):6621. doi: 10.3390/ijms22126621 (PMC8235371; doi:10.3390/ijms22126621)
Supplement: Supplementary file 1 [file ijms-22-06621-s001.zip]

Archive with 1 entries (1 files):
- ijms-1224989-supplementary.pdf
